# Supplementary material for: Single nucleotide polymorphisms in the mitochondrial displacement loop and outcome of esophageal squamous cell carcinoma
Source: J Exp Clin Cancer Res. 2010 Nov 26;29(1):155. doi: 10.1186/1756-9966-29-155 (PMC3000395; doi:10.1186/1756-9966-29-155)
Supplement: Additional file 1 — Distribution of 88 SNPs in 66 ESCC patients and controls. The data provided represent all the SNPs identified in the ESCC patients and controls. [file 1756-9966-29-155-S1.XLS]

## Sheet: Sheet1
	Table S1 Distribution of 88 SNPs in 66 ESCC patients and controls
			ESCC	Control				ESCC	Control				ESCC	Control				ESCC	Control				ESCC	Control
	Nucleotide					Nucleotide					Nucleotide					Nucleotide					Nucletotide
	16245		65C/1T	66C/0T		16298		58T/8C	57T/9C		16361		64T/2C	66T/0C		194		64C/2T	65C/1T		489		37C/29T	32C/34T
	16249		64T/2C	62T/4C		16299		65A/1G	66A/0G		16362		40T/26C	31T/35C		195		61T/5C	59T/7C		492		65T/1C	66T/0C
	16256		65C/1T	66C/OT		16300		66A/0G	65A/1G		16390		66G/1A	63G/3A		199		62T/4C	63T/3C		495		65C/1T	66C/0T
	16257		66C/2A	66C/0A		16304		61T/5C	57T/9C		16399		62A/4G	66A/0G		200		65A/1G	65A/1G		499		66G/0A	65G/1A
	16260		63C/3T	62C/4T		16309		65A/1G	65A/1G		16497		64A/2G	66A/0G		204		64T/2C	63T/3C		507		65C/1T	66C/0T
	16261		60C/6T	64C/2T		16310		65G/1A	66G/0A		16519		33T/33C	35T/31C		207		64G/2A	64G/2A		523		46A/20Del	45A/21Del
	16263		66T/0C	65T/1C		16311		54T/12C	57T/9C		16526		66G/0A	65G/1A		210		64A/2G	66A/0G		524		65C/1Inse	66C/0Ins
	16265		66A/0G	65A/1G		16316		63A/5G	64A/4G		65		65T/1G	66T/0G		214		65A/1G	64A/2G		525		46C/20Del	45C/21Del
	16266		61C/5T	65C/1T		16318		65A/1T	66A/0T		93		65A/1G	66A/0G		217		66T/0C	65T/1C
	16269		65A/1G	66A/0G		16319		58G/8A	53G/13A		94		65G/1A	65G/1A		227		65A/1G	66A/0G
	16271		64T/2C	66T/0C		16320		66C/0T	65C/1T		103		65G/1A	66G/0A		234		66A/0G	65A/1G
	16272		65A/1G	66A/0G		16324		65T/1C	66T/0C		143		65G/1A	65G/1A		235		62A/4G	58A/8G
	16274		61G/5A	64G/2A		16325		65T/1C	66T/0C		146		62T/4C	56T/10C		249		55A/11Dela	49A/17Del
	16278		61C/5T	65C/1T		16327		64C/2T	63C/5T		150		57C/9T	59C/7T		263		65G/1A	66G/0A
	16286		65C/1T	65C/1T		16335		65A/1G	66A/0G		152		51T/15C	49T/17C		266		65T/1C	66T/0C
	16287		65C/1T	66C/0T		16342		65T/1C	66T/0C		153		64A/2G	64A/2G		295		66C/0A	65C/1A
	16290		63C/3T	57C/9T		16355		65C/1T	66C/0T		184		64G/2A	65G/1A		298		65C/1T	65C/1T
	16291		65C/1T	66C/0T		16356		65T/1C	65T/1C		185		65G/1A	66G/0A		309		19C/b	28C/c
	16293		66A/0G	64A/2G		16357		65T/1C	65T/1C		189		64A/2G	65A/1G		315		65C/1Insd	65C/1Ins
	16295		65C/3T	64C/2T		16360		64C/2T	66C/0T		193		65A/1G	66A/0G		488		65A/1G	66A/0G
	a Del represents deletion of matched nucleotide
	b including 34 C insertions, 11 CC insertions, 1 CCC insertion and 1 C deletion
	c including 34 C insertions and 4 CC insertions,
	d represents 1 C insertion
	e Ins represents 1 A insertion
